# Supplementary material for: Treatment thresholds and minimal clinically important effect sizes of antiosteoporotic medication–Survey among physicians and lay persons in Germany
Source: PLoS One. 2022 Aug 11;17(8):e0272985. doi: 10.1371/journal.pone.0272985 (PMC9371311; doi:10.1371/journal.pone.0272985)
Supplement: S4 Appendix — (ZIP) [file pone.0272985.s004.zip]

Archive with 1 entries (1 files):
- Data_Osteoporosis_Expectations.xlsx
