# Supplementary material for: Treatment thresholds and minimal clinically important effect sizes of antiosteoporotic medication–Survey among physicians and lay persons in Germany
Source: PLoS One. 2022 Aug 11;17(8):e0272985. doi: 10.1371/journal.pone.0272985 (PMC9371311; doi:10.1371/journal.pone.0272985)
Supplement: S4 Appendix — (ZIP) [file pone.0272985.s004.zip › Data_Osteoporosis_Expectations.xlsx]

## Sheet: 200625_ÄrzteLaien2
group	gender	age	thresbold lay	reduce risk lay	ARR_lay	NNT_lay	fracture	educational status	differing educational	specialty	occupationl status	other occupation	thresbold phy	reduced risk phy	ARR_phy	NNT_phy	redueced_risk_BP_phy	ARR_BP_phy	NNT_BP_phy
1	1	36	10	20	12	9	2	5
1	1	57	-99	-99	-99	-99	2	3
1	1	29	88	9	23	5	2	4
1	1	60	79	10	22	5	1	5
1	1	66	-99	10	22	5	2	2
1	2	28	27	5	27	4	2	5
1	1	62	80	5	27	4	2	4
1	1	55	100	25	7	15	2	4
1	1	65	50	5	27	4	2	4
1	2	68	50	16	16	7	2	4
1	1	58	20	10	22	5	2	4
1	1	59	70	-99	-99	-99	2	3
1	1	62	16	10	22	5	2	3
1	1	60	30	16	16	7	2	2
1	1	60	25	6	26	4	2	5
1	2	63	59	-99	-99	-99	2	2
1	1	68	53	8	24	5	2	5
1	1	60	50	10	22	5	2	2
1	1	49	30	30	2	50	2	4
1	2	33	80	10	22	5	2	3
1	1	53	50	10	22	5	2	4
1	1	62	100	7	25	4	1	2
1	1	25	50	10	22	5	2	5
1	1	26	70	10	22	5	2	5
1	1	35	50	10	22	5	2	2
1	1	26	51	0	32	4	2	2
1	2	59	-99	10	22	5	2	5
1	1	56	-99	28	5	20	2	4
1	2	54	-99	15	17	6	2	4
1	1	27	63	5	27	4	2	5
1	1	59	75	12	20	5	2	5
1	2	60	58	5	27	4	2	5
1	1	36	40	20	12	9	2	2
1	1	39	26	6	26	4	2	2
1	2	63	75	8	24	5	2	6
1	1	61	40	10	22	5	2	2
1	1	26	71	9	23	5	2	4
1	2	29	60	5	27	4	2	5
1	1	29	70	10	22	5	2	4
1	2	39	75	10	22	5	2	6
1	1	61	50	16	16	7	2	1
1	1	71	47	10	22	5	2	2
1	1	57	35	10	22	5	2	2
1	1	59	17	20	12	9	2	2
1	1	59	-99	1	31	4	2	2
1	1	33	70	15	17	6	2	3
1	1	58	78	7	25	4	2	2
1	1	53	75	16	16	7	2	3
1	2	29	50	0	32	4	2	5
1	1	78	84	0	32	4	2	2
1	1	60	21	22	10	10	2	2
1	1	57	75	10	22	5	2	2
1	2	31	85	10	22	5	2	5
1	1	27	50	5	27	4	2	5
1	2	36	60	5	27	4	2	2
1	2	30	95	5	27	4	2	4
1	1	31	70	10	22	5	2	4
1	1	60	-99	5	27	4	2	4
1	1	32	68	12	20	5	2	5
1	2	34	36	29	4	25	2	5
1	1	52	60	5	27	4	2	4
1	1	26	-99	16	16	7	2	3
1	1	35	76	5	27	4	2	5
1	1	27	70	10	22	5	2	2
1	2	40	10	20	12	9	2	4
1	1	27	89	5	27	4	2	5
1	2	29	90	4	28	4	1	5
1	1	57	30	32	0	-99	2	2
1	2	28	49	10	22	5	2	5
1	1	27	25	8	24	5	2	4
1	1	29	50	15	17	6	2	5
1	1	31	75	30	2	50	2	5
1	1	60	70	30	2	50	2	3
1	1	32	40	10	22	5	2	2
1	2	62	51	10	22	5	2	4
1	1	33	-99	10	22	5	2	3
1	1	60	30	15	17	6	2	2
1	1	33	25	10	22	5	2	3
1	1	46	50	20	12	9	2	2
1	1	31	80	12	20	5	2	3
1	2	21	50	16	16	7	2	2
1	1	26	80	16	16	7	2	5
1	1	33	70	15	17	6	2	3
1	1	24	80	16	16	7	2	5
1	1	26	38	6	26	4	2	4
1	1	32	71	20	12	9	2	2
1	2	27	52	5	27	4	2	6
1	1	26	49	4	28	4	2	6
1	2	30	50	16	16	7	2	5
1	1	34	20	15	17	6	2	4
1	2	28	80	9	23	5	1	5
1	2	44	100	6	26	4	2	5
1	2	31	75	6	26	4	2	5
1	1	33	76	9	23	5	2	5
1	1	27	51	14	18	6	2	4
1	1	27	33	16	16	7	2	6
1	1	60	35	10	22	5	2	3
1	2	31	70	5	27	4	2	5
1	2	27	100	5	27	4	2	5
1	2	39	40	15	17	6	2	2
1	2	18	40	5	27	4	1	1	1
1	2	28	70	16	16	7	2	5
1	1	51	100	30	2	50	2	4
1	2	30	10	0	32	4	2	5
1	2	28	25	10	22	5	2	5
1	1	37	75	5	27	4	2	3
1	1	26	20	5	27	4	2	5
1	1	65	80	10	22	5	2	4
1	2	64	80	5	27	4	2	5
1	2	47	70	16	16	7	2	5
1	1	59	54	10	22	5	2	5
1	1	65	75	5	27	4	2	5
1	2	64	100	3	29	4	2	6
1	2	44	90	8	24	5	2	4
1	1	49	98	16	16	7	2	5
1	1	63	80	10	22	5	2	5
1	1	41	75	5	27	4	2	5
1	2	63	75	15	17	6	2	5
1	2	39	25	8	24	5	2	5
1	2	60	60	15	17	6	2	5
1	1	24	20	10	22	5	2	5
1	1	66	69	32	0	-99	2	1
1	1	20	46	10	22	5	2	4
1	1	55	95	0	32	4	2	2
1	2	60	71	16	16	7	2	5
1	1	52	90	5	27	4	2	5
1	1	51	55	6	26	4	2	5
1	2	61	51	10	22	5	2	5
1	1	59	50	10	22	5	2	5
1	1	42	70	10	22	5	2	5
1	1	53	39	9	23	5	2	2
1	2	64	75	10	22	5	2	5
1	2	35	50	10	22	5	2	5
1	2	43	70	5	27	4	2	5
1	1	32	25	5	27	4	2	5
1	2	49	100	5	27	4	2	5
1	2	57	24	16	16	7	2	5
1	2	23	38	16	16	7	2	5
1	2	59	-99	15	17	6	2	4
1	1	63	64	30	2	50	2	3
2	1	30					2			1	1		80	16	16	7	25	7	15
2	2	58					2			2	2		35	16	16	7	16	16	7
2	2	67					2			2	2		20	15	17	6	25	7	15
2	2	58					2			4	2		50	10	22	5	20	12	9
2	1	53					2			2	2		20	20	12	9	25	7	15
2	1	50					2			2	2		70	10	22	5	20	12	9
2	1	49					2			1	3		80	3	29	4	23	9	12
2	2	61					2			2	2		50	16	16	7	24	8	13
2	2	65					2			2	2		50	15	17	6	20	12	9
2	2	43					2			4	2		15	16	16	7	29	3	34
2	1	27					2			1	3		5	10	22	5	28	4	25
2	1	42					2			2	1		70	10	22	5	15	17	6
2	1	30					2			1	1		5	20	12	9	5	27	4
2	2	29					2			1	1		10	5	27	4	10	22	5
2	1	46					1			1	1		85	5	27	4	20	12	9
2	1	45					2			2	1		30	16	16	7	26	6	17
2	2	54					2			2	2		15	16	16	7	16	16	7
2	1	42					2			2	2		45	20	12	9	25	7	15
2	2	60					2			2	2		40	10	22	5	20	12	9
2	2	55					2			4	2		30	17	15	7	18	14	8
2	1	57					1			2	2		25	16	16	7	20	12	9
2	1	29					2			1	1		25	15	17	6	25	7	15
2	1	50					2			8	1		26	15	17	6	25	7	15
2	2	61					2			2	2		23	15	17	6	17	15	7
2	2	67					2			2	2		10	10	22	5	10	22	5
2	2	26					2			1	3		20	10	22	5	20	12	9
2	1	28					2			1	4	2	25	16	16	7	20	12	9
2	2	44					2			4	4	3	10	16	16	7	10	22	5
2	1	46					2			1	1		58	6	26	4	27	5	20
2	2	66					2			2	1		100	0	32	4	31	1	100
2	2	47					2			2	2		40	10	22	5	4	28	4
2	2	32					2			1	1		10	16	16	7	8	24	5
2	1	41					2			1	1		75	10	22	5	25	7	15
2	1	30					2			1	1		30	15	17	6	20	12	9
2	1	34					2			1	1		20	18	14	8	25	7	15
2	1	53					2			2	2		27	19	13	8	21	11	10
2	1	57					2			2	2		30	20	12	9	20	12	9
2	1	56					2			2	2		30	16	16	7	25	7	15
2	1	55					2			2	2		10	10	22	5	10	22	5
2	2	58					2			2	2		48	16	16	7	16	16	7
2	2	60					2			2	2		50	10	22	5	25	7	15
2	2	29					2			1	1		20	10	22	5	20	12	9
2	2	43					2			2	2		20	10	22	5	16	16	7
2	1	-99					2			1	1		30	16	16	7	15	17	6
2	1	52					2			1	1		50	10	22	5	10	22	5
2	1	31					2			1	3		50	18	14	8	13	19	6
2	1	34					2			1	1		50	10	22	5	25	7	15
2	2	62					2			3	2		100	10	22	5	15	17	6
2	1	63					2			7	1		20	11	21	5	16	16	7
2	2	60					2			2	2		20	10	22	5	15	17	6
2	1	36					2			2	3		10	2	30	4	16	16	7
2	1	33					2			1	3		50	20	12	9	30	2	50
2	2	25					2			1	3		15	20	12	9	25	7	15
2	2	66					2			2	2		40	20	12	9	10	22	5
2	1	55					2			3	2		50	10	22	5	25	7	15
2		28					2			1	3		40	20	12	9	24	8	13
2	1	58					2			2	2		50	5	27	4	15	17	6
2	2	53					2			3	2		10	16	16	7	27	5	20
2	1	58					2			2	2		30	20	12	9	16	16	7
2	1	32					2			1	1		75	16	16	7	24	8	13
2	1	-99					2			1	1		40	10	22	5	25	7	15
2	2	35					2			1	1		30	20	12	9	20	12	9
2	2	60					2			2	2		10	15	17	6	20	12	9
2	2	30					2			1	1		28	25	7	15	20	12	9
2	1	37					2			1	1		20	15	17	6	25	7	15
2	1	66					2			2	2		20	20	12	9	25	7	15
2	1	62					2			1	4	1	30	10	22	5	10	22	5
2	1	33					1			1	1		100	10	22	5	25	7	15
2	2	62					2			2	2		10	24	8	13	25	7	15
2	1	27					2			1	3		10	10	22	5	20	12	9
2	2	69					2			2	2		20	20	12	9	20	12	9
2	2	53					2			3	3		20	16	16	7	16	16	7
2	1	35					2			1	4	1	65	2	30	4	10	22	5
2	2	52					2			2	2		30	16	16	7	29	3	34
2	2	31					2			1	1		30	16	16	7	16	16	7
2	2	54					2			4	2		20	16	16	7	26	6	17
2	2	65					2			2	2		60	15	17	6	25	7	15
2	2	76					2			2	1		52	10	22	5	10	22	5
2	1	60					2			3	2		49	10	22	5	25	7	15
2	2	48					2			2	2		25	22	10	10	25	7	15
2	1	54					2			2	1		33	10	22	5	20	12	9
2	1	37					2			3	3		47	6	26	4	5	27	4
2	1	28					2			1	3		25	5	27	4	16	16	7
2	1	33					2			6	1		29	10	22	5	20	12	9
2	2	68					2			3	1		32	10	22	5	15	17	6
2	2	55					2			2	2		80	16	16	7	10	22	5
2	1	48					2			9	3		25	16	16	7	25	7	15
2	1	36					2			1	3		40	16	16	7	22	10	10
2	1	30					2			1	3		40	10	22	5	10	22	5
2	1	31					2			1	3		10	10	22	5	15	17	6
2	1	26					2			1	3		19	5	27	4	15	17	6
2	2	30					2			1	4	1	50	5	27	4	22	10	10
2	2	29					2			1	3		10	27	5	20	30	2	50
2	1	26					2			1	3		10	15	17	6	20	12	9
2	1	28					2			1	3		20	16	16	7	27	5	20
2	1	55					2			10	3		42	16	16	7	18	14	8
2	2	26					2			1	3		10	16	16	7	28	4	25
2	1	30					2			1	3		-99	15	17	6	25	7	15
2	2	36					2			1	3		30	16	16	7	22	10	10
2	2	30					2			1	3		25	5	27	4	8	24	5
2	1	33					2			1	1		30	10	22	5	13	19	6
2	1	26					2			1	3		10	20	12	9	18	14	8
2	1	30					2			1	3		80	10	22	5	20	12	9
2	2	45					2			5	3		30	12	20	5	17	15	7
2	1	28					2			1	3		30	15	17	6	10	22	5
2	2	40					2			2	1		70	12	20	5	23	9	12
2	2	34					1			1	3		20	10	22	5	25	7	15
2	2	30					2			3	3		46	6	26	4	18	14	8
2	2	45					2			5	3		10	10	22	5	10	22	5
2	2	50					2			3	3		25	10	22	5	22	10	10
2	1	39					2			3	3		48	20	12	9	15	17	6
2	2	50					2			3	3		30	15	17	6	20	12	9
2	1	32					2			1	3		75	5	27	4	15	17	6
2	1	26					2			1	3		50	15	17	6	26	6	17
Gruppenzugehörigkeit	Geschlecht						Knochbenbruch	Bildungsabschluss	Sonstiger Bildungsabschluss	Facharztrichtung	Beschäftigungsverhältnis	Sonstiges Beschäftigungsverhältnis
1 = Laien	1 = weiblich		-99 = fehlender Wert	-99 = fehlender Wert	-99 = fehlender Wert	-99 = fehlender Wert	1 = ja	1 = Ich habe keinen beruflichen Bildungsabschluss	1 = Bin noch Schüler	1 = kein FA	1 = Angestellt im ambulanten Bereich	1 = Arbeitslos
2 = Ärzte	2 = männlich						2 = nein	2 = Lehre/Berufsausbildung		2 = Allgemeinmedizin	2 = Selbstständig im ambulanten Bereich	2 = Elternzeit
								3 = Fachschulabschluss		3 = Innere Medizin	3 = Angestellt im stationären Bereich	3 = Industrie
								4 = Fachhochschulabschluss		4 = Innere Medizin und Allgemeinmedizin	4 = Sonstiges
								5 = Hochschulabschluss (Bachelor/Master/Diplom/Magister/Staatsexamen)		5 = Innere Medizin und Kardiologie
										6 = Anästhesie und Allgemeinmedizin
										7 = Anästhesie und Intensivmedizin
										8 = Chirurgie
										9 = Orthopädie
										10 = Psychiatrie und Psychotherapie
